# Supplementary material for: Psychotherapeutic interventions for burns patients and the potential use with Stevens-Johnson syndrome and toxic epidermal necrolysis patients: A systematic integrative review
Source: PLoS One. 2022 Jun 27;17(6):e0270424. doi: 10.1371/journal.pone.0270424 (PMC9236256; doi:10.1371/journal.pone.0270424)
Supplement: S2 Table — (XLSX) [file pone.0270424.s003.xlsx]

## Sheet: Sheet1
Reference	[46]	[37]	38]	[50]	[39]	[40]	[47]	[45]	[41]	[48]	[42]	[43]	[49]	[44]	[51]
RCT CASP
1.Did the trial address a clearly focused issue?	P	P	P	P	P	P	P	P	P	P	P	P	P	P	P
2. Was the assignment of patients to treatments randomised?	X	P	-	X	P	P	-	P	P	X	P	P	X	P	X
3 Were all of the patients who entered the trial properly accounted for at its conclusion?	-	P	P	P	P	P	P	P	P	P	P	P	P	P	P
4 Were patients, health workers and study personnel ‘blind’ to treatment?	X	P	-	X	-	X	X	P	X	X	X	X	X	P	X
													Not an RCT
5. Were the groups similar at the start of the trial	P	P	P	P	X	P	P	P	P	P	P	P	P	P	X
															Not an RCT
6. Aside from the experimental intervention, were the groups treated equally?	P	P	P	-	P	P	P	P	P	P	P	P	P	P	X
															No groups
7. How large was the treatment effect?	There was a significant difference in the mean score of pain intensity after dressing on the second day of burn between the control and the relaxation groups (P = 0.02), and between the control and the mental imagery groups (P < 0.01). This table shows no significant difference between the muscle relaxation and mental imagery groups (P = 0.80).Both techniques reduced burn patients’ pain, and ment…	Descriptive statistics (range, median, SE) were generated to examine symptom severity of posttrauma distress (ie, ASD, ASD Scale, and PTSD or DTS) and depression symptom severity (ie, MDD or PHQ-9) at baseline, 1 week after final treatment day, and 1 month postintervention. Each time point was then compared to clinical cutoffs (DTS=40, PHQ-9=10; higher score denotes higher severity). Investigator…	The research results clearly show that hypnosis is generally	anxiety was significantly reduced from 3.2 2.9 to	According to the results of Scheffe ad hoc test, there was a statistically significant difference regarding to the mean change scores of anxiety intensity between the music group and the control group in each session (P<.001).	Regarding the first hypothesis, the dependent t-test showed that there was significant difference between mean pain anxiety scores before and after intervention (before dressing) in the experimental group (P = 0.000)	It was determined that the self-esteem (p < 0.05) and body image mean scores (p < 0.05) of the patients in the experimental group increased. Statistically, a significant difference between the groups was detected.	The rehabilitation intervention group had significantly better scores than the control group for comprehensive health, physical function, psychological function, social function, and general health. The differences between the index scores of the two groups were statistically significant.	Eleven eligible adult burn patients consented to participate in this study (3 female, 8 male; median age 33 years: range 23–54 years). A marginal ( p = 0.06) to insignificant ( p = 0.13) difference between the two sessions (analgesia with VR and analgesia without VR) in reducing pain was found. No significant difference ( p = 0.58) was found between the two sessions (analgesia with VR and analges…	The homogeneity test was used to detect any significant group differences in the demographic data and pretest measures. The pain scores significantly differed between the 2 groups after intervention (RB group vs. control group, P = .01) and over time (pretest vs. posttest, P = .001). The anxiety scores significantly differed between the 2 groups (P = .01) and over time (P = .02).	Results indicated that participants in the process-then-suppress condition, relative to the suppress-then-process condition, were significantly more likely to exhibit approach–avoidance coping conflict (i.e., above median split on both processing and suppressing) during the next 24 hr. Furthermore, approach–avoidance coping conflict was associated with greater re-experiencing symptoms assessed vi…	There were no significant differences between the groups on any outcome measure and both groups demonstrated improved pain and itch over time. There was a large effect size for Itch as measured by the NRS (intensity) and the 5D Itch Scale from baseline to 1 month.	This was a pre post intervention study.	Before interventions, the mean of mental dimension in intervention	Most patients reported improved pain and anxiety after working with the therapy dogs. All patients reported that they would like more sessions with the therapy dogs.
			effective for the treatment of pain and pain anxiety, which is consistent with many studies confirming the effect not only on burns but also on many other types of acute or chronic diseases.	1.2 1.7 points ( p < 0.0001); depression feeling was reduced	There was a statistically significant difference regarding to the mean change scores of anxiety intensity between the massage and control groups in each session (P<.001).								There	and control groups were 2.08±0.59 and 1.64±0.47, respectively	All staff members were satisfied or very satisfied with their therapy dog visit and all enjoyed having the therapy dogs present. Most reported an improved mood after seeing the therapy dogs and wanted that additional therapy dog visits
				from 1.8 2.5 to 1.0 1.6 points ( p = 0.014); well-being									was a significant difference between the mean scores of body image	(p<0.001). Three and six months after the intervention, they were
													before and after educational interventions (T=6.013, P≤0.001).	3.37±0.93 and 2.24±0.4, 4.11±0.74 and 2.75±0.58, respectively
														(p<0.001).
8 How precise was the estimate of the treatment effect?	P = 0.02), and between the control and the mental imagery groups (P < 0.01)	-	<0.0005	(p<0.0001)	-	(p<0.05).	-	<0.05	p<0.01	p<0.05	p<0.05	-	p<0.01	p<0.01	-
9. Can the results be applied to the local population, or in your context?	P	P	-	P	P	P	P	P	P	P	P	P	P	P	P
10. Were all clinically important outcomes considered?	P	X	-	P	X	X	P	P	P	P	P	P	P	P	P
11. Are the benefits worth the harms and costs?	P	P	P	P	-	P	P	P	P	P	P	P	P	P	P
Yes=P; No=X; Cannot tell=-

## Sheet: Sheet2
S1. Table CASP
Reference	[53]	[52]
1. Are the results valid?	P	P
2 Is a qualitative methodology appropriate?	P	P
3Was the research design appropriate to address the aims of the research?	P	P
4. Was the recruitment strategy appropriate to the aims of the research?	P	-
5. Was the data collected in a way that addressed the research issue?	P	P
6. Has the relationship between researcher and participants been adequately considered?	-	P
7. Have ethical issues been taken into consideration?	P	P
8. Was the data analysis sufficiently rigorous?	P	P
9. Is there a clear statement of findings?	P	P
10. How valuable is the research?	P	P
Yes=P; No=X; Cannot tell= -
